# Supplementary material for: Rhizosphere Microbiota Promotes the Growth of Soybeans in a Saline–Alkali Environment under Plastic Film Mulching
Source: Plants (Basel). 2023 May 5;12(9):1889. doi: 10.3390/plants12091889 (PMC10180738; doi:10.3390/plants12091889)
Supplement: Supplementary file 1 [file plants-12-01889-s001.zip]

Archive with 1 entries (1 files):
- plants-2361249-supplementary.pdf
